# Supplementary material for: ZIM1 Combined with Hydrogel Inhibits Senescence of Primary PαS Cells during In Vitro Expansion
Source: Int J Mol Sci. 2023 Jun 5;24(11):9766. doi: 10.3390/ijms24119766 (PMC10253596; doi:10.3390/ijms24119766)
Supplement: Supplementary file 1 [file ijms-24-09766-s001.zip]

Archive with 1 entries (1 files):
- ijms-2438668-supplementary.pdf
